# Supplementary material for: Influence of Substituents in a Six-Membered Chelate Ring of HG-Type Complexes Containing an N→Ru Bond on Their Stability and Catalytic Activity
Source: Molecules. 2023 Jan 25;28(3):1188. doi: 10.3390/molecules28031188 (PMC9921640; doi:10.3390/molecules28031188)
Supplement: Supplementary file 1 [file molecules-28-01188-s001.zip]

Archive with 2 entries (2 files):
- molecules-2167903-NMR pics.pdf
- molecules-2167903-Supplementary.pdf
